# Supplementary material for: The structure of immature tick-borne encephalitis virus supports the collapse model of flavivirus maturation
Source: Sci Adv. 2024 Jul 3;10(27):eadl1888. doi: 10.1126/sciadv.adl1888 (PMC11221509; doi:10.1126/sciadv.adl1888)
Supplement: Supplementary file 2 — Movie S1 [file sciadv.adl1888_movie_s1.zip]

Archive with 1 entries (1 files):
- adl1888_movie S1.mp4
